# Supplementary material for: Redescription of the dasydytid gastrotrich Haltidytesooëides (Brunson, 1950) based on type material
Source: Zookeys. 2018 Sep 19;(785):41–8. doi: 10.3897/zookeys.785.28382 (PMC6160807; doi:10.3897/zookeys.785.28382)
Supplement: XML Treatment for Haltidytes ooëides [file zookeys.785.28382-treatment1.xml]

<!DOCTYPE tp:taxon-treatment
  PUBLIC "-//TaxonX//DTD Taxonomic Treatment Publishing DTD v0 20100105//EN" "tax-treatment-NSO.dtd">
<tp:taxon-treatment xmlns:tp="http://www.plazi.org/taxpub"><tp:treatment-meta><kwd-group><label>Taxon classification</label><kwd><named-content xmlns:xlink="http://www.w3.org/1999/xlink" content-type="kingdom">Animalia</named-content></kwd><kwd><named-content xmlns:xlink="http://www.w3.org/1999/xlink" content-type="order">Chaetonotida</named-content></kwd><kwd><named-content xmlns:xlink="http://www.w3.org/1999/xlink" content-type="family">Dasydytidae</named-content></kwd></kwd-group><mixed-citation publication-type="journal"><person-group><name><surname>Minowa</surname><given-names>Axell K.</given-names></name><name><surname>Garraffoni</surname><given-names>André R. S.</given-names></name></person-group><article-title>Redescription of the dasydytid gastrotrich <italic><tp:taxon-name><tp:taxon-name-part taxon-name-part-type="genus" reg="Haltidytes">Haltidytes</tp:taxon-name-part><tp:taxon-name-part taxon-name-part-type="species" reg="ooëides">ooëides</tp:taxon-name-part></tp:taxon-name></italic> (Brunson, 1950) based on type material</article-title><source>Zookeys</source><day>19</day><month>9</month><year>2018</year><volume>2018</volume><issue>785</issue><fpage>41</fpage><lpage>48</lpage><pub-id pub-id-type="doi">10.3897/zookeys.785.28382</pub-id></mixed-citation></tp:treatment-meta><tp:nomenclature><tp:taxon-name>
                    <tp:taxon-name-part taxon-name-part-type="genus" reg="Haltidytes">Haltidytes</tp:taxon-name-part>
                    <tp:taxon-name-part taxon-name-part-type="species" reg="ooëides">ooëides</tp:taxon-name-part>
                  </tp:taxon-name><tp:taxon-authority> (Brunson, 1950)</tp:taxon-authority><xref ref-type="fig" rid="F1">Figs 1</xref><xref ref-type="fig" rid="F2">, 2</xref></tp:nomenclature><tp:treatment-sec sec-type="redescription" id="SECID0ECHAC"><title>Redescription.</title><p>The observed specimen has a compact, bowling pin-shaped body, measuring 88 μm in total body length, 184 μm with spines included. Conical head with convex sides (24 μm wide), pentalobate, dorsally with a middle furrow (Figure <xref ref-type="fig" rid="F1">1D</xref>). Cephalic ciliature consists of two lateral tufts, one adjacent to mouth and another slightly posterior, and a transverse band interrupted medially in the ventral and dorsal portion on middle head region (Figures <xref ref-type="fig" rid="F1">1E</xref>, <xref ref-type="fig" rid="F2">2C, D</xref>). Kephalion, trapezoidal in shape (9 μm length, 13 μm wide) (Figures <xref ref-type="fig" rid="F1">1D</xref>, <xref ref-type="fig" rid="F2">2C</xref>), hypostomion, triangular in shape (5 μm length, 8 μm wide) located around the ventral portion of the mouth ring (Figures <xref ref-type="fig" rid="F1">1F</xref>, <xref ref-type="fig" rid="F2">2D</xref>). Distinct neck constriction (17 μm wide), much narrower than the head and trunk. Trunk ovoidal in shape (42 μm in maximum width) with a rounded posterior end (Figure <xref ref-type="fig" rid="F1">1A</xref>).</p><p>Cephalic spines or rear spines not observed. On the anterior half of the trunk four paired groups of 2-2-2-1 curved simple spines (ta1-2, tb1-2, tc1-2, td) respectively, inserted directly on the cuticle without scales (Figs <xref ref-type="fig" rid="F1">1B, C</xref>, <xref ref-type="fig" rid="F2">2A–D</xref>). The first group (ta1 at U32; ta2 at U35) inserted ventrolaterally at the neck base strongly bends dorsally at the neck level showing a slightly (almost straight) concave curvature extending all over the trunk (Figure <xref ref-type="fig" rid="F2">2B</xref>). The other three groups (tb, tc and td) are inserted ventrally at U32, U35, U38, U40, U46, U50, and U60, respectively (Figure <xref ref-type="fig" rid="F1">1 B–C</xref>, <xref ref-type="fig" rid="F2">2 B</xref>). Spines tb2 turn dorsally like spines ta. Spines tb1, tc1-2, and td show a slight convex curvature and extend ventrally along the trunk, (Figure <xref ref-type="fig" rid="F2">2B</xref>). Spines of ta to tc group measure 100, 90, 75, 90, 82, 80 μm respectively. Group td is composed of one pair of very long saltatorial spines, 140 μm in length.</p><p>Trunk locomotory ciliation divided into 2-paired ventral tufts at 15U and 93U on the ventral side of at the neck and posterior trunk, respectively (Figure <xref ref-type="fig" rid="F2">2C, D</xref>). No dorsal sensory bristles were observed.</p><p>Mouth ring is terminal (3 μm in diameter). Pharynx (33 μm in length) increases in width uniformly from 9 μm anteriorly to 11 μm at the posterior end) (Figure <xref ref-type="fig" rid="F1">1A, D, F</xref>).</p><fig id="F1" position="float" orientation="portrait"><label>Figure 1.</label><caption><p>Light micrographs (<abbrev xmlns:xlink="http://www.w3.org/1999/xlink" xlink:title="Light micrographs" xlink:type="simple">DIC</abbrev>) of <italic><tp:taxon-name><tp:taxon-name-part taxon-name-part-type="genus" reg="Haltidytes">Haltidytes</tp:taxon-name-part><tp:taxon-name-part taxon-name-part-type="species" reg="ooëides">ooëides</tp:taxon-name-part></tp:taxon-name></italic> (Brunson, 1950). <bold>A</bold> dorsal view, <bold>B–C</bold> ventral view showing the insertion of trunk spines <bold>D</bold> dorsal view of the head <bold>E–F</bold> ventral view of the head. Asterisks (*) indicate the body cuticle. Scales bars: <bold>A–C</bold> 50 µm, <bold>D–F</bold> 25 µm. Abbreviations: <bold><abbrev xmlns:xlink="http://www.w3.org/1999/xlink" xlink:title="anterior lateral ciliary tuft" xlink:type="simple">alt</abbrev></bold> anterior lateral ciliary tuft <bold><abbrev xmlns:xlink="http://www.w3.org/1999/xlink" xlink:title="anterior locomotory ciliation tuft" xlink:type="simple">att</abbrev></bold> anterior locomotory ciliation tuft <bold><abbrev xmlns:xlink="http://www.w3.org/1999/xlink" xlink:title="cephalion" xlink:type="simple">ce</abbrev></bold> cephalion, <bold><abbrev xmlns:xlink="http://www.w3.org/1999/xlink" xlink:title="hypostomion" xlink:type="simple">hy</abbrev></bold>: hypostomion <bold><abbrev xmlns:xlink="http://www.w3.org/1999/xlink" xlink:title="middle furrow" xlink:type="simple">mf</abbrev></bold> middle furrow <bold><abbrev xmlns:xlink="http://www.w3.org/1999/xlink" xlink:title="mediolateral ciliary tuft" xlink:type="simple">mlt</abbrev></bold> mediolateral ciliary tuft <bold><abbrev xmlns:xlink="http://www.w3.org/1999/xlink" xlink:title="mouth" xlink:type="simple">mo</abbrev></bold> mouth <bold><abbrev xmlns:xlink="http://www.w3.org/1999/xlink" xlink:title="posterior lateral ciliary band" xlink:type="simple">plb</abbrev></bold> posterior lateral ciliary band <bold><abbrev xmlns:xlink="http://www.w3.org/1999/xlink" xlink:title="posterior locomotory ciliation tuft" xlink:type="simple">ptt</abbrev></bold> posterior locomotory ciliation tuft <bold>tb1-2</bold> trunk spines <bold>tc1-2</bold> trunk spines <bold>td</bold> trunk spines.</p></caption><graphic xmlns:xlink="http://www.w3.org/1999/xlink" xlink:href="zookeys-785-041-g001.jpg" position="float" orientation="portrait" xlink:type="simple" id="oo_229620.jpg"/></fig></tp:treatment-sec><tp:treatment-sec sec-type="remarks" id="SECID0EKLAC"><title>Remarks.</title><p>Usually, the trunk width is given as the maximum trunk widthwhich is at the midgut level. In this case, the type specimen <italic><tp:taxon-name><tp:taxon-name-part taxon-name-part-type="genus" reg="Haltidytes">H.</tp:taxon-name-part><tp:taxon-name-part taxon-name-part-type="species" reg="ooëides">ooëides</tp:taxon-name-part></tp:taxon-name></italic> is 42 μm wide. However, <xref ref-type="bibr" rid="B2">Brunson (1950)</xref> measured the trunk width posterior to the midgut level (close to the posterior end of the body) and found it to be 36 μm wide.</p><p>Differences in spines length between the original description and the present one (Table <xref ref-type="table" rid="T1">1</xref>) are due to different measurement methods. We chose to measure each spine length outlining its curvature (100, 90, 75, 90, 82, 80 μm respectively) instead of measuring the distance between the spine base insertion and apex as a straight line, as <xref ref-type="bibr" rid="B2">Brunson (1950)</xref> did (86, 86, 67, 82, 82 and 58 μm, respectively).</p><p>Additionally, the original description mentions a pair of caudal bristles (Figure <xref ref-type="fig" rid="F2">2C</xref>) that originate 10 µm from the posterior end of the trunk. After reexamination of the type specimen (Figure <xref ref-type="fig" rid="F2">2A, B–D</xref>) we conclude that <xref ref-type="bibr" rid="B2">Brunson (1950)</xref> may have misinterpreted these structures. In fact, our observations revealed that the caudal bristles described by <xref ref-type="bibr" rid="B2">Brunson (1950)</xref> actually are the ta1 spines, due to their similar position relative to the posterior trunk, size and shape (Figure <xref ref-type="fig" rid="F2">2A, B</xref>).</p><p>As previously mentioned, the description of some morphological characters of <italic><tp:taxon-name><tp:taxon-name-part taxon-name-part-type="genus" reg="Haltidytes">H.</tp:taxon-name-part><tp:taxon-name-part taxon-name-part-type="species" reg="ooëides">ooëides</tp:taxon-name-part></tp:taxon-name></italic> were misinterpreted by <xref ref-type="bibr" rid="B2">Brunson (1950)</xref> and incorrectly replicated by <xref ref-type="bibr" rid="B1">Balsamo et al. (2014)</xref> and <xref ref-type="bibr" rid="B12">Minowa and Garraffoni (2017)</xref>. We address this issue by correcting the taxonomic key <italic><tp:taxon-name><tp:taxon-name-part taxon-name-part-type="genus" reg="Haltidytes">Haltidytes</tp:taxon-name-part></tp:taxon-name></italic> in order to correct previous misinterpretations.</p><fig id="F2" position="float" orientation="portrait"><label>Figure 2.</label><caption><p>Light micrographs (<abbrev xmlns:xlink="http://www.w3.org/1999/xlink" xlink:title="Light micrographs" xlink:type="simple">DIC</abbrev>) and redrawing of the schematic drawing of <italic><tp:taxon-name><tp:taxon-name-part taxon-name-part-type="genus" reg="Haltidytes">Haltidytes</tp:taxon-name-part><tp:taxon-name-part taxon-name-part-type="species" reg="ooëides">ooëides</tp:taxon-name-part></tp:taxon-name></italic> (Brunson, 1950). <bold>A</bold> whole animal view <bold>B</bold> redrawing of the schematic drawing of the original description <bold>C</bold> the same image of <bold>A</bold> in which the arrangement of the trunk spines is highlighted <bold>D</bold> schematic drawing of the dorsal view <bold>E</bold> schematic drawing of the ventral view. Scales bars: 50 µm. Abbreviations: <bold><abbrev xmlns:xlink="http://www.w3.org/1999/xlink" xlink:title="anterior lateral ciliary tuft" xlink:type="simple">alt</abbrev></bold> anterior lateral ciliary tuft <bold><abbrev xmlns:xlink="http://www.w3.org/1999/xlink" xlink:title="anterior locomotory ciliation tuft" xlink:type="simple">att</abbrev></bold> anterior locomotory ciliation tuft <bold>cd</bold> caudal bristle <bold><abbrev xmlns:xlink="http://www.w3.org/1999/xlink" xlink:title="cephalion" xlink:type="simple">ce</abbrev></bold> cephalion <bold><abbrev xmlns:xlink="http://www.w3.org/1999/xlink" xlink:title="hypostomion" xlink:type="simple">hy</abbrev></bold>: hypostomion <bold><abbrev xmlns:xlink="http://www.w3.org/1999/xlink" xlink:title="mediolateral ciliary tuft" xlink:type="simple">mlt</abbrev></bold> mediolateral ciliary tuft <bold><abbrev xmlns:xlink="http://www.w3.org/1999/xlink" xlink:title="mouth" xlink:type="simple">mo</abbrev></bold> mouth <bold>ph</bold> pharynx <bold><abbrev xmlns:xlink="http://www.w3.org/1999/xlink" xlink:title="posterior lateral ciliary band" xlink:type="simple">plb</abbrev></bold> posterior lateral ciliary band <bold><abbrev xmlns:xlink="http://www.w3.org/1999/xlink" xlink:title="posterior locomotory ciliation tuft" xlink:type="simple">ptt</abbrev></bold>: posterior locomotory ciliation tuft <bold>ta1-2</bold> trunk spines <bold>tb1-2</bold> trunk spines <bold>tc1-2</bold> trunk spines <bold>td</bold> trunk spines.</p></caption><graphic xmlns:xlink="http://www.w3.org/1999/xlink" xlink:href="zookeys-785-041-g002.jpg" position="float" orientation="portrait" xlink:type="simple" id="oo_229621.jpg"/></fig><table-wrap id="T1" position="float" orientation="portrait"><label>Table 1.</label><caption><p>Morphometric features of <italic><tp:taxon-name><tp:taxon-name-part taxon-name-part-type="genus" reg="Haltidytes">Haltidytes</tp:taxon-name-part><tp:taxon-name-part taxon-name-part-type="species" reg="ooëides">ooëides</tp:taxon-name-part></tp:taxon-name></italic> (Brunson, 1950): measures are expressed in µm; the relative positions of morphological structures along the body are expressed in percentage unities (U) in relation to the total body length.</p></caption><table id="TID0EDIAC" rules="all"><tbody><tr><th rowspan="1" colspan="1">Feature type</th><th rowspan="1" colspan="1">Measure (μm)</th></tr><tr><td rowspan="1" colspan="1">Total body length, spines excluded</td><td rowspan="1" colspan="1">88</td></tr><tr><td rowspan="1" colspan="1">Total body length, spines included</td><td rowspan="1" colspan="1">184</td></tr><tr><td rowspan="1" colspan="1">Maximum head width) (U17)</td><td rowspan="1" colspan="1">24</td></tr><tr><td rowspan="1" colspan="1">Minimum neck width (µm) (U30)</td><td rowspan="1" colspan="1">17</td></tr><tr><td rowspan="1" colspan="1">Maximum trunk width (µm) (U65)</td><td rowspan="1" colspan="1">42</td></tr><tr><td rowspan="1" colspan="1">Trunk length (µm)</td><td rowspan="1" colspan="1">60</td></tr><tr><td rowspan="1" colspan="1">Pharynx length (µm)</td><td rowspan="1" colspan="1">33</td></tr><tr><td rowspan="1" colspan="1">Anterior pharynx width (µm)</td><td rowspan="1" colspan="1">9</td></tr><tr><td rowspan="1" colspan="1">Posterior pharynx width (µm)</td><td rowspan="1" colspan="1">11</td></tr><tr><td rowspan="1" colspan="1">Diameter of mouth ring (µm)</td><td rowspan="1" colspan="1">3</td></tr><tr><td rowspan="1" colspan="1">Kephalion length (µm)</td><td rowspan="1" colspan="1">9</td></tr><tr><td rowspan="1" colspan="1">Kephalion width (µm)</td><td rowspan="1" colspan="1">13</td></tr><tr><td rowspan="1" colspan="1">Hypostomion length (µm)</td><td rowspan="1" colspan="1">5</td></tr><tr><td rowspan="1" colspan="1">Hypostomion width (µm)</td><td rowspan="1" colspan="1">8</td></tr><tr><td rowspan="1" colspan="1">Spine ta1-2 length (µm)</td><td rowspan="1" colspan="1">100, 90</td></tr><tr><td rowspan="1" colspan="1">Spine tb1-2 length (µm)</td><td rowspan="1" colspan="1">75, 90</td></tr><tr><td rowspan="1" colspan="1">Spine tc1-2 length (µm)</td><td rowspan="1" colspan="1">82, 80</td></tr><tr><td rowspan="1" colspan="1">Spine td length (µm)</td><td rowspan="1" colspan="1">140</td></tr><tr><td rowspan="1" colspan="1">Ventral spine ta1-2 insertion</td><td rowspan="1" colspan="1">U32, U35</td></tr><tr><td rowspan="1" colspan="1">Ventral spine tb1-2 insertion</td><td rowspan="1" colspan="1">U38, U40</td></tr><tr><td rowspan="1" colspan="1">Ventral spine tc1-2 insertion</td><td rowspan="1" colspan="1">U46, U50</td></tr><tr><td rowspan="1" colspan="1">Ventral spine td insertion (U)</td><td rowspan="1" colspan="1">U60</td></tr><tr><td rowspan="1" colspan="1">Cephalic ciliary tufts insertion (U)</td><td rowspan="1" colspan="1">U1, U4, U8</td></tr><tr><td rowspan="1" colspan="1">Ventral trunk ciliary tufts insertion (U)</td><td rowspan="1" colspan="1">U15, U93</td></tr></tbody></table></table-wrap></tp:treatment-sec><ref-list><ref id="B2"><mixed-citation xmlns:xlink="http://www.w3.org/1999/xlink" xlink:type="simple"><person-group><name name-style="western"><surname>Brunson</surname><given-names>RB</given-names></name></person-group> (<year>1950</year>) <article-title>An introduction to the taxonomy of the <tp:taxon-name><tp:taxon-name-part taxon-name-part-type="phylum">Gastrotricha</tp:taxon-name-part></tp:taxon-name> with a study of eighteen species from Michigan.</article-title><source>Transactions of the American Microscopical Society</source><volume>69</volume>: <fpage>325</fpage>–<lpage>352</lpage>. <ext-link xlink:type="simple" ext-link-type="doi" xlink:href="10.2307/3223127">https://doi.org/10.2307/3223127</ext-link></mixed-citation></ref><ref id="B1"><mixed-citation xmlns:xlink="http://www.w3.org/1999/xlink" xlink:type="simple"><person-group><name name-style="western"><surname>Balsamo</surname><given-names>M</given-names></name><name name-style="western"><surname>Grilli</surname><given-names>P</given-names></name><name name-style="western"><surname>Guidi</surname><given-names>L</given-names></name><name name-style="western"><surname>d’Hondt</surname><given-names>JL</given-names></name></person-group> (<year>2014</year>) <source><tp:taxon-name><tp:taxon-name-part taxon-name-part-type="phylum">Gastrotricha</tp:taxon-name-part></tp:taxon-name>: biology, ecology and systematics. Families <tp:taxon-name><tp:taxon-name-part taxon-name-part-type="family">Dasydytidae</tp:taxon-name-part></tp:taxon-name>, <tp:taxon-name><tp:taxon-name-part taxon-name-part-type="family">Dichaeturidae</tp:taxon-name-part></tp:taxon-name>, <tp:taxon-name><tp:taxon-name-part taxon-name-part-type="family">Neogosseidae</tp:taxon-name-part></tp:taxon-name>, <tp:taxon-name><tp:taxon-name-part taxon-name-part-type="family">Proichthydiidae</tp:taxon-name-part></tp:taxon-name>.</source><publisher-name>Backhuys Publishers</publisher-name>, <publisher-loc>Margraf Publishers, Weikersheim</publisher-loc>, <size units="page">187 pp</size>.</mixed-citation></ref><ref id="B12"><mixed-citation xmlns:xlink="http://www.w3.org/1999/xlink" xlink:type="simple"><person-group><name name-style="western"><surname>Minowa</surname><given-names>AK</given-names></name><name name-style="western"><surname>Garraffoni</surname><given-names>ARS</given-names></name></person-group> (<year>2017</year>) <article-title>A new species of <italic><tp:taxon-name><tp:taxon-name-part taxon-name-part-type="genus">Haltidytes</tp:taxon-name-part></tp:taxon-name></italic> Remane, 1936 (<tp:taxon-name><tp:taxon-name-part taxon-name-part-type="phylum">Gastrotricha</tp:taxon-name-part></tp:taxon-name>: <tp:taxon-name><tp:taxon-name-part taxon-name-part-type="order">Chaetonotida</tp:taxon-name-part></tp:taxon-name>: <tp:taxon-name><tp:taxon-name-part taxon-name-part-type="family">Dasydytidae</tp:taxon-name-part></tp:taxon-name>) from an urban lagoon in Brazil with a phylogenetic reconstruction of the genus based on morphological data.</article-title><source>Zoologischer Anzeiger</source><volume>269</volume>: <fpage>100</fpage>–<lpage>109</lpage>. <ext-link xlink:type="simple" ext-link-type="doi" xlink:href="10.1016/j.jcz.2017.08.003">https://doi.org/10.1016/j.jcz.2017.08.003</ext-link></mixed-citation></ref></ref-list></tp:taxon-treatment>
